# Supplementary material for: Re-evaluation of the interrelationships among the behavioral tests in rats exposed to chronic unpredictable mild stress
Source: PLoS One. 2017 Sep 20;12(9):e0185129. doi: 10.1371/journal.pone.0185129 (PMC5607203; doi:10.1371/journal.pone.0185129)
Supplement: S1 Appendix — (XLSX) [file pone.0185129.s001.xlsx]

## Sheet: Morris water maze
The first day					The second day					The third day					The fouth day					The fifth day
NW	NE	SE	SW		NW	NE	SE	SW		NW	NE	SE	SW		NW	NE	SE	SW		Crossing platform	Latency
Model
153	36	45	26		96	11	10	52		34	53	6	4		23	45	8	12		6	17
15	55	42	16		10	17	3	6		6	28	4	20		12	32	2	3		6	10.25
180	10	180	28		174	16	35	75		83	27	8	25		90	31	14	34		5	48.5
180	170	89	41		144	131	26	41		24	29	101	39		15	22	124	12		6	37.5
90	47	54	56		33	27	17	26		55	15	12	4		67	8	3	6		8	10.25
87	67	65	19		27	43	20	21		98	10	20	23		55	23	14	26		7	24
180	90	23	23		109	81	34	3		97	112	7	28		45	87	13	35		6	50
152	180	41	80		121	180	25	34		65	52	32	23		67	62	80	15		7	50.5
67	128	143	78		32	93	85	32		65	36	72	23		46	41	49	5		4	33.25
180	180	68	73		57	98	26	17		15	100	17	121		5	23	35	46		7	18.5
180	78	28	61		78	28	9	15		84	9	38	15		35	5	8	68		6	23
165	89	45	58		132	134	13	19		43	79	32	11		54	89	36	19		7	38.5
180	180	48	12		180	26	5	3		145	12	8	4		180	23	3	8		6	42.5
46	159	45	15		5	180	56	4		15	13	57	5		8	5	31	14		3	10
152	180	49	43		180	58	33	19		58	73	24	47		47	72	36	65		5	66
134	92	73	16		38	180	44	16		52	29	14	11		66	18	26	5		6	36
137	55	46	23		21	19	28	7		27	45	24	36		41	16	25	19		9	27
147	132	112	159		180	152	80	180		65	43	38	180		72	33	45	97		6	53.25
90	53	72	69		23	13	10	75		55	46	27	25		31	28	36	41		3	35.5
180	180	39	42		132	52	5	40		61	8	7	22		66	12	3	34		7	22
180	180	46	28		180	74	30	5		27	32	8	4		12	36	14	6		6	7
160	99	180	15		123	23	62	19		76	82	115	37		71	62	129	26		7	64
32	45	32	1		9	8	2	3		56	19	44	10		44	23	35	16		7	27.75
74	17	44	27		63	6	19	13		7	61	113	8		5	15	39	26		7	22.25
90	23	145	37		90	34	180	12		126	32	34	45		180	49	52	27		6	54.5
155	36	123	75		166	9	16	99		55	29	24	26		67	16	32	11		7	28
47	18	143	69		29	4	57	121		88	26	61	78		82	63	15	7		6	46.25
132	88	18	4		37	13	11	6		18	55	10	16		23	67	3	21		7	27
180	180	180	52		149	70	23	19		42	35	23	46		45	27	13	51		8	24.25
20	58	22	15		6	35	4	6		14	20	6	12		17	25	3	35		7	12
136	92	28	29		180	55	21	52		13	66	17	4		7	61	20	5		7	29.75
109	145	23	12		23	13	14	17		143	113	45	22		112	134	65	7		6	53.25
121	27	57	75		180	43	10	66		76	30	35	36		68	43	39	24		6	51
37	35	64	3		21	13	72	7		23	65	19	2		38	77	23	12		5	64
124	10	35	12		23	27	12	12		14	10	38	6		15	4	12	8		8	10
96	72	45	36		123	67	62	5		32	27	22	73		15	19	14	37		7	38.5
13	134	17	35		4	180	9	2		19	20	14	5		10	14	7	8		7	4.25
46	4	12	3		17	5	8	6		12	49	7	4		15	36	13	5		7	9.25
24	66	24	31		55	18	16	4		11	87	36	33		28	100	19	21		6	26.5
125	70	17	180		96	45	6	62		15	82	10	19		6	31	11	21		10	6.25
Control
180	62	54	180		104	58	66	89		25	17	6	6		14	9	6	7		12	6.25
49	35	54	23		32	5	22	16		42	3	16	10		28	5	8	11		9	10
39	76	46	44		55	24	22	22		51	12	17	8		12	15	8	4		10	7.25
69	109	46	24		16	6	73	3		10	7	12	10		7	7	5	6		10	5
104	98	49	36		31	57	55	15		18	5	11	2		15	3	6	8		10	6.5
106	80	15	24		59	11	7	45		29	11	13	4		16	5	8	7		10	6
180	52	62	7		112	7	25	12		38	6	4	3		19	10	6	6		9	8.75
22	42	48	26		10	23	6	5		17	11	4	2		10	4	7	5		10	6
180	76	36	18		136	23	16	9		38	7	5	26		14	8	7	7		10	6.5
162	60	25	27		35	63	3	10		6	38	7	3		8	15	7	5		14	4
72	123	28	36		5	156	15	16		6	12	4	33		11	4	6	16		10	5.75
48	27	63	8		80	18	30	3		83	23	44	24		55	14	6	34		9	14.25
29	7	42	74		12	10	4	48		24	10	10	1		21	12	10	2		8	11
62	98	56	34		51	10	45	13		58	56	8	15		7	4	9	13		12	3.25
118	49	64	22		59	16	23	30		13	39	7	1		11	14	13	11		10	6.75
50	83	25	70		34	43	52	15		2	5	7	8		4	3	5	9		10	2
60	129	31	38		12	84	29	5		21	74	12	5		26	29	16	24		6	22.25
25	46	33	33		47	22	48	14		3	24	10	29		6	17	14	8		16	4
85	107	23	39		4	43	7	3		7	11	28	3		5	12	15	7		9	7.25
55	6	180	12		38	13	28	3		7	56	13	6		15	24	12	14		10	7.5
103	62	29	120		18	23	15	14		7	6	4	3		6	6	5	2		17	2
72	86	59	50		62	24	10	14		33	11	4	13		15	8	5	3		9	6.75
101	113	23	34		55	13	12	22		9	8	7	4		6	3	9	9		10	6.5
180	154	85	80		67	43	54	10		23	6	24	8		21	5	16	4		9	7.5
41	180	48	38		23	72	4	12		4	14	14	2		2	5	8	9		10	3
68	103	32	30		43	80	30	3		23	12	5	22		10	5	3	7		11	5
108	36	58	23		28	32	13	12		4	4	3	9		3	5	3	4		12	4
180	180	58	52		58	28	11	15		24	11	15	8		15	6	7	7		11	6.25
105	180	36	3		180	43	21	5		31	20	5	8		26	12	3	5		10	6.5
40	26	109	79		180	56	10	180		32	17	3	14		4	2	10	11		11	3
180	60	180	44		180	74	54	32		71	25	42	23		22	14	5	6		10	6.75
61	68	78	41		21	31	62	40		20	20	22	2		19	13	5	3		11	5
102	95	28	23		59	37	10	5		17	5	5	7		12	4	5	4		15	2
69	32	88	24		48	26	20	16		24	16	5	17		6	6	3	7		13	2.25
4	18	22	60		3	6	11	25		9	13	4	6		5	3	8	3		10	5
85	50	132	16		53	16	11	9		43	13	4	4		2	9	10	6		10	6.25
45	180	180	180		19	86	180	117		8	14	22	9		5	7	8	4		13	3
23	88	41	49		11	73	10	16		32	49	8	16		30	16	7	10		8	17
59	100	31	104		30	16	12	93		23	17	6	23		14	11	9	17		6	12
180	167	38	74		57	180	5	20		28	22	25	20		8	16	21	7		10	4

## Sheet: Others
Open-field						Elevated plus-maze		Forced-swimming	Splash test		Coat state Score		Body Weight
Total	Horizontal movement	Rearing	Feces	Grooming	Latency	%Time spent in open arms	%Entries of open arms	immobility	Grooming latency	%Grooming time	week0	week6	week0	week1	week2	week3	week4	week5	week6
Model						Model		Model	Model		Model		Model
21	17	0	3	1	11	13.1	1.6	151	101	27.7	0	6	205	231	254	260	275	294	312
28	20	1	7	0	6	45	24.36	151	158	25.5	1	4	190	212	237	239	256	272	290
23	19	0	4	0	9	11.87	16.34	230	138	27.8	0	3	180	187	200	197	209	212	219
20	13	1	6	0	3	1.05	13.05	232	138	25.3	0	2	186	197	220	216	239	279	295
57	35	15	7	0	8	46.55	24.87	268	198	29.4	0	3	199	217	245	251	276	297	314
25	19	0	6	0	17	5.83	14.04	212	121	13.4	0	3	180	191	212	220	237	246	263
20	13	1	5	1	6	8.05	15.5	220	142	18.8	0	5	196	233	265	287	308	322	343
21	16	1	4	0	12	40	21.3	197	300	34.6	0	3	197	228	241	238	235	267	280
26	20	0	5	1	9	3.17	15.33	212	182	12.7	0	6	181	202	245	267	289	297	309
36	21	9	5	1	10	15.73	17.52	210	200	29.9	0	3	197	221	259	254	265	295	310
47	31	3	13	0	9	25	18.52	225	300	26.3	0	4	185	200	237	249	276	290	297
36	23	3	10	0	8	17.15	17.61	205	175	27.9	1	2	213	239	270	287	300	311	328
34	21	8	4	1	12	11.95	16.4	212	146	39.8	0	4	180	208	241	249	267	293	302
56	33	9	8	6	7	22.97	18.2	290	163	26.5	0	3	189	203	227	243	257	270	282
45	28	2	11	4	22	30.89	20.28	183	300	21.4	0	4	210	239	281	277	296	312	324
20	14	1	4	1	4	0.3	12.63	194	169	27.8	0	5	197	213	209	237	243	273	275
27	19	3	4	1	12	10.64	16.1	238	125	29.4	0	3	199	224	245	269	265	283	297
38	27	3	5	3	10	4.34	14.1	238	111	26.2	0	4	180	179	182	210	227	255	270
15	12	0	3	0	4	19.19	19.66	139	226	26.7	0	3	193	221	257	280	303	327	356
20	17	0	2	1	15	0.1	3.3	242	202	29.4	0	3	206	204	220	247	275	284	284
34	23	3	8	0	2	56.85	31.19	220	182	22.5	0	3	207	231	266	269	271	290	309
40	24	4	12	0	5	15.86	17.58	191	200	15.6	0	3	206	233	247	276	295	291	310
36	23	4	9	0	9	12.68	18.05	285	102	31.5	0	3	205	203	235	251	227	246	255
24	19	2	3	0	7	28	18.89	265	300	26	1	3	203	235	266	277	292	313	334
31	21	2	8	0	6	10.7	16.33	154	118	29.3	0	3	188	201	227	249	258	280	290
25	19	0	6	0	0	40	21.33	234	162	34.2	0	5	191	207	224	228	252	276	285
15	12	0	2	1	10	7.82	17.2	261	200	26.1	0	3	181	197	203	223	230	255	273
32	20	2	10	0	7	30.21	15.8	177	125	26.3	0	2	203	227	260	273	295	304	316
12	10	2	0	0	8	12.98	17.51	280	152	29.8	0	6	201	202	250	263	282	306	320
35	22	3	10	0	0	7.52	14.59	183	124	19.5	0	7	199	201	228	237	242	276	283
38	24	3	8	3	8	31.21	20.84	173	155	28.7	0	5	183	205	227	234	269	274	296
33	21	2	10	0	9	9.11	16.03	233	175	27.8	1	2	189	209	233	239	252	279	290
15	12	1	2	0	11	12.45	16.5	199	211	33.9	0	4	202	237	208	215	220	229	233
46	30	14	1	1	8	23.31	18.45	266	189	26.9	0	3	211	237	269	275	299	315	326
47	31	2	14	0	8	13.1	17.26	241	300	23.5	0	2	181	184	210	213	237	253	267
30	19	2	9	0	9	1.84	13.12	166	123	20.1	0	5	180	202	235	239	259	288	300
15	12	0	0	3	0	2.73	13.39	236	166	27	0	4	220	245	274	288	301	322	335
7	6	1	0	0	10	3.82	13.55	191	121	32.4	0	4	187	204	239	245	260	280	293
22	19	0	3	0	7	6.69	14.5	206	138	26.1	0	5	192	219	249	257	282	291	305
44	24	5	14	1	8	27.2	18.67	194	107	27.6	0	3	189	197	208	221	233	265	278
Control						Control		Control	Control		Control		Control
126	90	20	16	0	2	50.7	36.28	102	54	60.2	0	2	187	209	267	318	369	395	418
110	84	17	8	1	2	86.47	44.7	36	85	45.8	0	3	203	241	293	329	381	407	425
131	95	26	8	2	0	73.18	43.43	136	97	50.6	1	1	196	239	276	325	366	387	394
97	69	25	3	0	1	77.55	35.09	77	50	44.3	0	2	207	244	297	345	390	405	428
99	76	22	1	0	2	53.37	39.32	152	33	45.7	0	0	180	209	243	285	339	343	357
112	93	18	0	1	1	61.81	37.5	138	51	48.5	0	0	210	241	287	318	357	372	396
121	98	23	0	0	2	67.21	27.2	38	20	55.9	0	2	180	207	241	288	322	345	370
134	100	22	10	2	2	69.75	40.67	39	21	49.8	1	3	185	227	258	317	368	399	422
118	97	19	2	0	1	78.51	39.44	77	57	45.3	1	0	183	231	277	308	347	370	389
108	87	20	1	0	2	48.36	27.67	119	56	40.1	0	2	195	234	280	323	367	388	390
97	81	11	5	0	0	51.11	39.38	3	82	48.1	0	2	203	232	288	331	374	399	428
131	114	13	3	1	1	65.73	40.22	101	48	54.4	0	0	187	223	266	315	356	372	383
116	82	25	7	2	1	71.38	48.75	41	38	46.6	0	1	195	243	273	314	357	385	411
136	116	18	1	1	2	54.2	32.97	102	76	58.2	0	3	200	245	299	358	393	412	430
109	94	14	1	0	1	31.46	38.67	98	59	47.5	1	1	181	214	265	292	319	342	373
111	85	19	5	2	2	31.02	45.33	39	72	53.1	0	0	190	239	275	325	374	396	418
116	89	9	18	0	2	50.5	40.92	118	55	42.5	0	2	185	216	269	313	379	400	424
108	92	15	1	0	1	86.02	35.43	94	70	52.3	0	2	203	247	291	336	378	400	417
113	84	26	3	0	2	57.09	45.71	109	51	45.5	0	1	211	262	314	361	397	415	434
99	73	21	5	0	1	54.44	50.2	103	20	42.6	0	4	196	234	278	324	357	388	404
135	102	20	13	0	2	80.11	38.58	112	48	58.5	0	2	184	223	282	328	376	398	421
124	86	27	10	1	2	46.39	33.2	114	21	39	0	1	213	257	307	356	402	427	452
113	88	19	4	2	0	55.56	46.52	141	34	49.7	0	2	183	223	276	321	376	399	413
119	85	25	9	0	2	25.31	41.11	91	87	45.9	0	0	192	233	288	329	373	397	414
108	78	22	8	0	2	50.82	42.5	116	65	55.8	0	0	181	205	243	287	328	354	370
122	88	33	1	0	3	30.76	35.38	89	94	45.7	0	1	216	268	319	370	403	425	451
103	69	23	9	2	2	41.39	50.17	93	38	49.8	0	2	195	223	278	327	284	401	423
100	74	12	14	0	2	58.55	40.21	121	43	55.8	0	1	200	237	280	326	397	429	448
116	85	3	26	2	3	58.47	43.67	93	57	42.5	0	1	194	223	279	322	366	394	407
121	92	20	8	1	2	64.59	48.5	92	63	47.3	0	3	185	229	267	326	362	385	413
102	87	11	3	1	1	43.3	42.53	131	49	56	0	0	182	208	255	308	349	379	390
111	92	15	2	2	1	50.42	38.33	101	76	50.9	1	2	180	196	231	252	279	380	395
104	80	19	3	2	2	56.44	48.52	78	51	49.1	0	1	205	241	291	333	385	402	432
98	74	22	1	1	0	44.1	41.62	127	69	40.1	0	1	190	236	276	317	371	393	419
113	90	21	2	0	3	46.48	35.43	113	62	45.2	0	1	192	205	234	278	309	319	341
113	87	25	0	1	2	58.07	38.33	121	42	53.4	0	0	204	248	286	322	376	396	418
100	85	12	3	0	2	63.02	39.88	90	38	46.6	0	2	186	226	283	329	378	392	415
135	95	28	12	0	2	28.87	48.56	92	31	52.5	0	1	187	215	261	317	355	386	390
96	78	18	0	0	2	54.77	41.21	41	55	45.5	0	1	218	267	316	378	401	427	443
107	86	17	3	1	2	63.32	35.33	112	81	48.9	0	0	193	200	262	319	360	371	392

## Sheet: Sucrouse preference
1h Sucrouse preference							12h Sucrouse preference							24h Sucrouse preference
week1	week2	week3	week4	week5	week6		week1	week2	week3	week4	week5	week6		week1	week2	week3	week4	week5	week6
Model							Model							Model
94.3462	90.3471	93.4579	58.8235	65.5556	53.3333		79.913	79.7051	50.0651	77.7778	61.1667	65.7647		96.9511	97.8696	89.7643	80.6892	77.3092	79.5726
97.3452	96.8462	61.6	47.3267	61.2111	71.1538		94.375	95.761	78.7879	81.5385	83.0143	72.8433		97.4587	95.1973	98.3721	85.1837	87.2255	90.0679
98.8161	93.2787	70.5422	52.5	80.3333	47.7555		96.2105	78.0556	63.7143	41.6667	51.486	65.0988		95.8491	98.6689	72.2857	81.768	84.6457	76.2766
96.3257	93.3333	62.172	41.7647	80	76.6667		92.9474	96.8049	83.5616	80.3571	83.6158	75.8242		98.7852	99.5622	99.9876	91.0448	77.7555	95.4255
96.6316	68.8312	66.1972	70.2083	63.6333	58.9744		95.0597	94	87.9221	65.8537	87.1502	87.4618		99.2308	91.2358	82.3821	74.9765	75	60.3815
96.9375	84.2623	85.8333	57.4589	87.8049	58.0488		85.5802	97.5776	95.7831	87.8378	94.627	86.4706		92.8427	97.9104	96.063	84.0462	90.9244	95.8784
96.1224	95.3617	96.0674	81.25	76	82.1429		94	94.0506	95	82.7586	90.8393	91.5989		99.4642	99.7143	94.6237	80.4636	89.1369	96.5167
96.0513	73.4717	41.1765	60.7143	75	77.7555		99.2052	99.6992	97.7018	81.8182	87.5954	74.0157		84.6325	96.9259	98.9868	80.7125	87.7876	89.434
96.4706	98.0952	94.3925	56.375	73.913	48.1818		97.5114	94.5882	93.4783	88.0597	93.1549	96.8661		99.3232	98.3359	95.4545	86	51.9048	80.5396
91.3636	95.7692	60.8121	48.6562	79.3103	68.0488		98.2316	74.2331	90.5063	87.5	82.0291	95.1327		98.5294	91.3491	92.8571	86.0513	89.916	83.1659
96.6667	96.9136	83.7838	48.1132	78.5714	58.1818		88.3211	90.2727	93.1818	80.4878	85.5747	97.832		99.4596	98.4819	98.1579	91.7166	84.4156	83.8235
94	80.4615	91.4286	69.011	85.9603	68.75		90.297	82.2609	90.099	95.2381	91.635	70.5696		95.4223	94.2989	99.169	88.1788	95	88.5714
88.6667	94.5455	89.8148	63.8298	65.2174	55		97.2135	86.6142	79.0323	71.7391	90.6333	84.1026		98.5714	85.743	80.8653	87.4092	76.4045	93.2022
95	75.4717	90.9524	80	86.234	82.4561		85.5814	93.6414	97.2112	54.0694	86.9861	87.5389		93.9953	97.4468	94.9045	82.0973	75.4861	97.02
93.3333	94.0541	70.6119	59.4118	79.4318	63.5066		96.4662	93.7468	90.2745	98.6842	76.9053	87.6168		67.9911	85.6489	98.0142	85.5263	48.6562	85.1724
97	86.6667	53	57.037	82.3077	68.125		85.977	97.0968	66.6667	94.2029	92.4374	80.2439		96.9868	96.1941	86.3636	78.3142	94.1176	92.3016
94.2857	95.3846	82.1918	70.4545	73.3333	55.2941		97.5223	98.7925	96.6667	80.1667	80.3189	63.3333		99.1254	92.5403	96.3391	81.3115	74.0741	92.2611
97.7347	93.3333	69.697	42.1053	83.3333	65.2841		99.3103	92	93.3962	88.0952	70.9842	83.105		98.7258	99.6635	94.2197	82.2857	86.5385	95.4762
96.1628	68.3333	96.9925	45	72.3636	82.6066		93.2314	95.5152	96.2733	73.5616	72.5941	84.1736		97.6592	95.9637	95.2819	77.3717	88.8889	98.9716
93.5789	92.8462	85.1026	45.2941	85.3552	63.6066		96	97.3423	94.2197	93.0556	91.7099	94.974		99.0973	96.9814	96.6825	92.7421	88.3212	99.1026
91.1111	61.25	56.3636	79.5082	87.0968	66.9031		99.3636	91.234	96.4602	91.3793	83.4413	85.7393		94.3286	94.8759	98.0296	80.1871	91.9643	94.823
93.75	97.8947	94.1667	60.9302	81.5	66.5676		98.5922	82.4742	93.6441	92.3077	38.0466	92.9308		96.6894	57.0182	97.2222	85.9603	95.3271	92.2629
92.2222	70.2967	61.0612	51.4165	77.1429	47.0968		96.8099	94.6667	94.8095	92.3333	89.4176	75.3459		95.7467	98.7078	92.8479	78.3389	92.2433	72.9655
95.3846	94.3396	91.4286	63.5821	78.2727	55.2941		89.4702	95.8788	90.1408	73.4118	91.8368	86.2264		99.5921	94.9742	98.404	81.0435	84.7458	62.2262
93.3333	92.6667	90.625	59.1111	79.2727	62.4324		69.9655	68.4237	84.3373	73.3333	89.583	92.9255		97.8607	98.7666	96.3309	84.8864	73.6364	48.4596
92.4286	96.8571	65.2198	57.1429	75.5385	68.71		96.0631	82.9787	95.3933	98	87.6226	82.2642		99.5937	95.1923	98.1754	77.2603	80.5195	93.764
94.5238	71	58.7273	70.4918	80.5524	39.5238		89.0843	96.1975	90.7476	82.6087	70.9478	81.2114		96.8824	93.1464	92.4466	80.0895	81.25	88.0334
90.1111	68.125	82.2917	60.5263	76.6667	39.8837		98.703	97.4545	85.8824	92.7835	88.3873	97.2932		97.0459	95.729	96.3187	82.6563	93.7888	60
98.4074	90.5325	81.4815	66	88.3615	49.2308		93.7544	96.264	93.2857	91.8889	84.7984	84.2105		96.1593	93.2845	83.8485	78.8309	91.5789	92.0629
85.3	59.5	95.7983	68.8462	80.375	60.6404		96.6667	97.9581	95.093	91.6667	93.9741	84.1964		96.8559	97.1014	94.0787	91.3798	92.4242	96
97.6061	93.8462	93.75	58.75	78.3636	55.2941		95.7368	92.3953	87.2105	70.7317	65.2433	75.9565		69.0692	97.8421	95.1852	85.9626	70.4545	88.3333
97.7962	89.4685	88	63.7209	61.6471	58.5057		98.3662	89.0494	84.1515	30.963	88.91	91.7788		93.6103	91.3784	91.4798	75.9164	33.4006	56.8053
96.2	88.4637	73.4177	60.4167	73.9862	60.025		97.8571	94.9524	91.625	60.3571	66.0755	95.288		99.075	96.2705	59.5723	93.2017	56.0674	77.8842
90.7391	83.4376	94.1748	53.2469	78.8889	65.7143		89.1045	86.7257	50.3333	74	69.5764	83.0147		96.9417	97.2906	88.6525	85.4483	96.875	94.071
97.5	98.4664	84.4762	57.1429	76.2963	66.7925		94.7152	86.4037	84.7826	94.1507	90.9288	93.1176		98.8447	96.0552	90	83.3673	73.2099	91.4516
92.7	94.3448	31.7073	57.6923	82.3529	53.3087		97.2222	88.5238	89.8485	80	78.8556	69.6341		96.946	99.391	83.4356	79.817	72.093	88.4586
94.4444	97.7143	42.0588	62.8099	78.5212	64.2941		89.1892	93.8889	93.5185	94.4444	80.9601	93.3333		93.7349	92.79	96.4361	83.0565	94.3488	93.4651
89	74.9367	88.7895	59.7051	80.8524	58.9744		92.9932	80.4545	92.5926	83.3333	84.3813	80.3382		98.901	98.9721	95.9017	92.5566	73.7838	89.1075
98.2414	99.9412	96.0784	47.0588	81.5385	53.3941		88.9063	95.5254	95.0481	60.8696	60.8976	80.8765		96.1961	96.6777	93.2692	83.4361	62.069	84.872
93.6364	96.7143	79.2459	56.1538	79.2233	66.6667		97.5556	94	87.4177	67.5191	69.046	71.4286		51.0049	55.637	87.0896	79.4737	93.5897	88.0011
Control							Control							Control
99.7491	90	91.8367	96.5946	94.2197	87.4378		94.4079	90.1667	95.1485	94.1975	90.8705	94.4079		94.0615	99.7379	93.9976	96.4511	97.0467	99.4596
97.4523	99.4444	94.898	97.6102	97.8492	94.4459		92.3339	89.8413	94.1584	98.2391	97.5684	92.3339		89.1648	95.0436	99.2427	98.7587	93.9976	97.4223
96.2491	95.2381	94.7368	98.3333	93.3452	95.3415		94.2416	92.7711	97.7867	95.9504	97.1624	94.2416		97.0944	89.4908	93.4185	97.8491	98.2427	99.5714
85.6839	60.5	94.3662	93.75	94.6281	92.4545		91.5709	79.5556	98	94.5161	99.9412	91.5709		94.1858	99.5714	86.0731	97.6852	93.4185	97.2953
96.4602	91.6667	92.7152	99	82.4224	97.8128		99.1818	94.6043	95.2081	98.5714	97.9518	98.1818		98.25	97.2927	48.2619	99.2308	84.0731	9.99114
98.4702	93.75	97.2222	95.6667	98.7781	93.9935		96.8421	97.7984	71.4286	94.3137	96.2171	96.8421		99.8261	88.3929	99.1874	97.8427	88.2619	99.9868
98.3421	97.3077	82.9932	99.3571	93.3333	98.3941		94.2857	91.7647	88.1356	80.303	91.9169	75.2857		94.5946	98.6872	97.6639	89.4642	96.1874	93.1254
97.3424	96.2733	96.3768	98.5646	96.3414	93.3962		98.4409	94.0692	93.3333	96.6038	94.6043	98.4409		89.3824	97.7246	99.8592	94.6325	93.6639	99.7258
82.3452	65.7959	95.5556	96.3547	93.2375	90.4167		97.42	95.2224	88.7931	97.4194	99.7984	99.42		95.8571	90.8271	96.9957	99.3232	94.8592	95.6592
98.3359	97.2203	94.7826	97.8694	94.3503	87.6926		99.8851	96.1178	98.0662	79.4872	96.7647	79.8851		99.9043	95.7262	97.644	49.0294	96.9957	96.5073
96.5204	97.5806	92.0863	95.2452	96.5149	92.7152		95.838	95.9119	99.865	96.9925	94.0692	95.838		95.935	99.9524	98.3893	97.4596	97.644	99.2733
96.3077	98.7647	92.8571	98.4526	98.257	97.7984		95.6284	85.8485	96.3211	82.3529	95.2224	95.6284		97.5309	94.3333	99.6547	94.4223	99.3893	97.6286
83.7959	96.6292	94.4444	94.2441	93.4686	95.6872		97.0588	89.881	98.0769	95.7895	96.1178	97.0588		96.5854	98.8085	96.3913	98.5714	96.6547	99.6894
92.7152	94.0594	94.4056	99.8739	93.3643	98.8498		95.6569	96.7213	89.1004	99.4737	95.9119	96.6569		95.6015	99.3089	99.6667	98.2953	96.3913	98.2671
96.3768	80.9091	88.6364	97.0189	94.5235	93.7699		87.5738	97.973	95.5398	98.1081	64.8485	86.5738		94.1491	91.1111	84.9579	97.9911	95.6667	99.7467
94.4079	88.196	96.4511	96.1261	60.4685	95.8696		91.8868	88.8919	96.4413	96.9524	89.881	97.8868		97.6231	95	98.1085	98.9868	84.9579	32.5721
93.3339	96.0656	94.4587	97.3049	98.4637	93.1973		96.3049	95.6867	89.8947	98.6937	96.7213	86.3049		99.2387	98.4128	97.2881	99.1254	93.1085	97.9607
98.2416	96.2754	95.8491	98.0952	95.4376	91.6689		67.865	92.7342	99.9362	83.7209	97.973	69.765		93.6681	99.1966	98.8498	96.7258	97.2881	98.8937
96.5709	99.0071	93.3852	96.7692	98.4664	97.5622		96.0238	97.931	88	95.2439	91.8919	98.0238		95.1364	94.9217	99.4011	99.9592	95.8498	99.8401
83.1818	98.1905	98.2308	96.9136	97.3448	91.2358		98.2192	92.6619	89.1892	68.4194	99.6867	98.2192		95	98.9825	97.0182	97.9073	82.0011	99.9824
98.8421	77.8421	90.4427	98.4615	95.7143	95.5104		94	95.4455	98.7692	96.9565	94	91.6968		95.7966	99.9727	99.2733	97.9286	96.0182	97.6459
94.2857	91.3772	94.4642	96.8455	95.9367	95.7143		99.6968	97.9296	95	98.2778	96.6216	97.7472		97.6923	33.8583	98.4401	96.6894	93.7071	98.1593
98.4409	98.684	95.6325	51.4017	98.1923	93.9259		97.7472	95.3177	97.1591	95.4634	92.7342	96.9014		97.4874	97.6077	93.7071	95.9467	94.2603	99.9559
97.42	98.0792	95.3232	98.0541	99.1464	95.3359		95.7273	95.2171	96.8033	99.3333	97.931	95.7265		94.2786	91.711	98.2603	99.5721	94.5578	99.7692
97.8851	95.4698	98.5294	96.6667	95.729	91.0491		96.9014	94.1104	99.5833	82.1429	98.6619	98.2075		98.0714	97.6786	94.5578	98.4607	94.837	97.6103
95.838	68.7761	88.4596	98.3846	94.6845	92.1819		97.7265	87.2262	97.9079	96.6667	95.4455	92.196		97.6808	96.9512	96.837	94.0937	96.0186	98.975
95.6284	98.7398	94.4223	98.3333	97.2014	94.2989		99.2075	93.5217	98.1111	94.3373	97.9296	96.0656		98.6207	91.9478	99.0186	97.8824	96.1875	99.0417
98.0588	99.0937	90.5714	96.3333	95.9421	72.743		92.196	97.4603	93.8272	97.4167	96.3177	96.2754		99.203	99.8119	97.1875	98.9459	95.3852	98.8447
99.6569	96.4824	92.2953	97.9	98.3784	91.4468		96.6216	95.2859	92.1053	98.6667	98.1104	98.0071		98.4066	99.9897	99.9358	98.1593	98.9358	99.846
97.5738	97.0459	77.9911	99.25	94.6705	81.6489		98.0656	86.3077	98.5135	99.7692	72.2262	96.1905		89.9143	82.6667	98.037	96.8559	97.037	97.9349
96.8868	98.1593	96.9868	99.8947	96.3513	91.0941		99.2754	93.4272	92.8571	97.5455	96.5217	99.8421		95.7126	97.8092	95.6262	99.7692	94.6262	98.801
96.3049	96.8559	95.1254	98.2967	80.0166	70.5403		93.0071	93.8276	97.0732	95.1351	97.4603	90.3772		97.4398	99.1667	98.2383	97.6103	98.2383	99.9163
97.765	99.7692	96.7258	97.3396	97.1788	82.0635		96.1905	95.3977	98.6667	90.7391	95.2859	96.684		94.6341	93	95.3949	94.075	94.3949	99.1261
97.0238	98.6103	85.6592	96.6667	99.3271	93.9637		96.8421	96.2171	99.1667	97.1429	97.3077	99.0792		99.5714	88.8889	84.0841	96.8417	80.0841	97.3049
97.2192	98.075	92.0073	97.5571	95.9973	96.9814		95.3772	91.9169	96.6961	99.4762	98.4272	95.4698		88.5714	99.7977	96.7222	99.8447	94.7222	98.0467
88.6968	97.0417	94.3286	99.8947	78.0263	94.8759		98.684	85.8705	99.7647	73.0811	89.8413	98.7761		96.3333	99.2667	98.8163	96.346	93.508	96.9976
97.7472	97.8447	96.6894	43.285	94.8421	70.0182		99.0792	93.5684	91.7692	94.4681	94.8276	87.7398		88.5	98.9732	96.508	99.7349	97.0439	99.6427
96.9014	96.146	95.7467	97.5325	97.1871	91.7078		95.4698	91.1624	94.6031	95.7143	96.3977	99.1667		97.713	95.8143	99.7439	94.801	74.3049	96.8185
98.7265	99.7349	94.5721	99.8947	95.9603	94.9742		99.7761	96.2171	95.1961	93.36	94.057	96.7711		96.6667	98.3881	98.444	97.1874	93.6639	98.8731
98.2075	93.801	90.4607	97.8462	82.3117	94.7666		93.7398	87.9518	98.1921	98.7391	51.2262	95.5556		98.3893	97.9579	99.1547	98.1874	94.4079	99.6619
